# Supplementary material for: Congenital Pseudarthrosis of the Clavicle in Children: A Systematic Review
Source: Children (Basel). 2022 Jan 24;9(2):147. doi: 10.3390/children9020147 (PMC8870275; doi:10.3390/children9020147)
Supplement: Supplementary file 1 [file children-09-00147-s001.zip]

Archive with 1 entries (1 files):
- children-1533991-supplementary.pdf
